# Supplementary material for: A herbivore-induced plant volatile interferes with host plant and mate location in moths through suppression of olfactory signalling pathways
Source: BMC Biol. 2015 Sep 16;13:75. doi: 10.1186/s12915-015-0188-3 (PMC4571119; doi:10.1186/s12915-015-0188-3)
Supplement: Additional file 1: — Test statistics of responses of individual glomeruli to (a) volatile cotton mimic and (b) single components. Statistical tests: linear mixed-effect model. Myr: β-myrcene; Oci: (E)-β-ocimene; Lim: (R)-(+)-limonene; HexAc: (Z)-3-hexenyl acetate; Non: nonanal. (XLSX 11 kb) [file 12915_2015_188_MOESM1_ESM.xlsx]

## Sheet: Additional File 2
Table S2. Test statistics of responses of individual glomeruli to (a) volatile cotton mimic and (b) single components. Statistical tests: linear mixed-effect model. Myr: β-myrcene; Oci: (E)-β-ocimene; Lim: (R)-(+)-limonene; HexAc: (Z)-3-hexenyl acetate; Non: nonanal
Effect of DMNT on volatile cotton mimic
Glomerulus	Stimulus series	d.dev	df	P	Figure
1	DMNT	28.942	3	<0.001	4c
	DMNT + Mix-5 Conc. 1	43.609	4	<0.001
	DMNT + Mix-5 Conc. 2	41.804	4	<0.001
3	DMNT	11.815	3	<0.01
	DMNT + Mix-5 Conc. 1	39.913	4	<0.001
	DMNT + Mix-5 Conc. 2	45.109	4	<0.001
7	DMNT	2.1254	3	0.5468
	DMNT + Mix-5 Conc. 1	19.781	4	<0.001
	DMNT + Mix-5 Conc. 2	39.035	4	<0.001
9	DMNT	10.06	3	<0.05
	DMNT + Mix-5 Conc. 1	25.346	4	<0.001
	DMNT + Mix-5 Conc. 2	52.748	4	<0.001
18	DMNT	1.2442	3	0.7424
	DMNT + Mix-5 Conc. 1	26.045	4	<0.001
	DMNT + Mix-5 Conc. 2	50.296	4	<0.001
21	DMNT	11.914	3	<0.01
	DMNT + Mix-5 Conc. 1	13.78	4	<0.01
	DMNT + Mix-5 Conc. 2	38.185	4	<0.001
22	DMNT	1.5452	3	0.6719
	DMNT + Mix-5 Conc. 1	15.783	4	<0.01
	DMNT + Mix-5 Conc. 2	50.307	4	<0.001
25	DMNT	5.7586	3	0.124
	DMNT + Mix-5 Conc. 1	34.805	4	<0.001
	DMNT + Mix-5 Conc. 2	6.6866	4	0.1534
Effect of DMNT on single components
Glomerulus	Stimulus series	d.dev	df	P	Figure
3	Myr	10.585	3	<0.05	5a
2	Lim	23.203	3	<0.001	5b
3		23.203	3	<0.001
22		13.496	3	<0.01
2	Oci	33.518	3	<0.001	5c
3		21.636	3	<0.001
9		11.185	3	<0.05
22		8.314	3	<0.05
3	HexAc	12.258	3	<0.01	5d
7		23.939	3	<0.001
9		24.915	3	<0.001
18		43.31	3	<0.001
21		27.048	3	<0.001
25		10.386	3	<0.05
7	Non	23.939	3	<0.001	5e
9		24.915	3	<0.001
18		19.606	3	<0.001
22		10.585	3	<0.05
25		11.435	3	<0.01
