# Supplementary material for: A herbivore-induced plant volatile interferes with host plant and mate location in moths through suppression of olfactory signalling pathways
Source: BMC Biol. 2015 Sep 16;13:75. doi: 10.1186/s12915-015-0188-3 (PMC4571119; doi:10.1186/s12915-015-0188-3)
Supplement: Additional file 2: — Quantification of volatile compounds used in wind tunnel assays and in the headspace of stimulus pipettes. Values are mean ± SE. No significant difference was found between Mix-5 and Mix-5:DMNT, and DMNT alone and DMNT within Mix-5:DMNT (d.dev = 0.645, df = 5, P = 0.596, n = 15). Myr: β-myrcene; Oci: (E)-β-ocimene; Lim: (R)-(+)-limonene; HexAc: (Z)-3-hexenyl acetate; Non: nonanal. (XLSX 54 kb) [file 12915_2015_188_MOESM2_ESM.xlsx]

## Sheet: Additional File 1
Table S1. Quantification of volatile compounds used in wind tunnel assays and in the headspace of stimulus pipettes. Values are mean±SE. No significant difference was found between Mix-5 and Mix-6, and DMNT alone and DMNT within Mix-6 (d.dev=0.645, df=5, P=0.596, n=15). Myr: β-myrcene; Oci: (E)-β-ocimene; Lim: (R)-(+)-limonene; HexAc: (Z)-3-hexenyl acetate; Non: nonanal
Component	Wind tunnel assay			Headspace of stimulus pipettes
	Amount (ng min-1)	Ratio		Mix-5 (μg μL-1)	Ratio		DMNT alone (μg μL-1)	Ratio		Mix-5:DMNT (μg μL-1)	Ratio
Myr	13.8333	1		22±2	1					23±2	1
Oci	7.5	0.54		10±0.6	0.44					12±3	0.49
Lim	3.83333	0.28		3±0.3	0.15					4±0.3	0.16
HexAc	10.8333	0.78		16±1.2	0.74					18±1	0.78
Non	10.8333	0.78		21±1.6	0.96					19.6±1.3	0.84
DMNT	30	2.16					79±6	3.57		81±5	3.52
